# Supplementary material for: The Influence of Organizational Aspects of the U.S. Agricultural Industry and Socioeconomic and Political Conditions on Farmworkers’ COVID-19 Workplace Safety
Source: Int J Environ Res Public Health. 2023 Dec 3;20(23):7138. doi: 10.3390/ijerph20237138 (PMC10706775; doi:10.3390/ijerph20237138)
Supplement: Supplementary file 1 [file ijerph-20-07138-s001.zip]

Archive with 1 entries (1 files):
- ijerph-2685845-supplementary.pdf
